# Supplementary material for: Investigating the Prevalence of RNA-Binding Metabolic Enzymes in E. coli
Source: Int J Mol Sci. 2023 Jul 16;24(14):11536. doi: 10.3390/ijms241411536 (PMC10380284; doi:10.3390/ijms241411536)
Supplement: Supplementary file 1 [file ijms-24-11536-s001.zip]

Archive with 1 entries (1 files):
- ijms-2486990-supplementary.pdf
